# Supplementary material for: Data on four apoptosis-related genes in the colonial tunicate Botryllus schlosseri
Source: Data Brief. 2016 May 20;8:142–52. doi: 10.1016/j.dib.2016.05.017 (PMC4889877; doi:10.1016/j.dib.2016.05.017)
Supplement: Supplementary file 1 — Supplementary material [file mmc1.zip]

Archive with 5 entries (5 files):
- Table1.docx
- Table2.docx
- Table3.docx
- Table4.docx
- Table5.docx
